# Supplementary material for: Effectiveness of a Simplified Checklist to Overcome the Inertia of Treatment Implementation in ACS Patients with High Comorbidity Burden
Source: J Clin Med. 2025 Apr 4;14(7):2469. doi: 10.3390/jcm14072469 (PMC11990067; doi:10.3390/jcm14072469)
Supplement: Supplementary file 1 [file jcm-14-02469-s001.zip]

Archive with 1 entries (1 files):
- jcm-3423675-supplementary.pdf
